# Supplementary material for: Comprehensive long-read transcriptomic analysis reveals multi-level transcriptional alterations mediated by miR-214-3p dysregulation in gastric cancer cells
Source: BMC Cancer. 2025 Nov 29;26:25. doi: 10.1186/s12885-025-15323-1 (PMC12777356; doi:10.1186/s12885-025-15323-1)
Supplement: Supplementary file 1 — Supplementary Material 1. [file 12885_2025_15323_MOESM1_ESM.xlsx]

## Sheet: Table S1
Table S1. Primers that were used for RT-qPCR
Gene or transcript name	Forward primers	Reverse primers	stem-loop primers for miRNA RT
U6	AGCACATATACTAAAATTGGAACGAT	CAGTGCAGGGTCCGAGGTA	GTCGTATCGACTGCAGGGTCCGAGGTATTCGCAGTCGATACGACAAAATATG
Hsa-miR-214-3P	GCGACAGCAGGCACAGACA	CAGTGCAGGGTCCGAGGTA	GTCGTATCCAGTGCAGGGTCCGAGGTATTCGCACTGGATACGACACTGCC
FOXO1.t.1_1::chr13:40582378-40584478(+)	CAACTTGGCTGACTGGCATAA	ACCATCTGATCTCACTCACTGT
PUM2.t.7_1::chr2:20312992-20313847(+)	GCAATACCATTCAGGACATAGG	CAGCCAGTTAGTCTCAACCAA
FKBP1A.t.1_1::chr20:1369040-1369383(+)	CACTACACAGGACAGCAAAGG	CATCGCAGCTTCAGCATCTC
MAP4.t.3_1::chr3:48034418-48034706(+)	CCAGCACAGTGGCTCATAC	CCAGGTTCAAGCGATTCTCAT

## Sheet: Table S2
Table S2 Statistics of fastq reads from the original sequencing data
file	format	type	num_seqs	sum_len	min_len	avg_len	max_len	Q1	Q2	Q3	N50	N50_num	Q20(%)	Q30(%)	AvgQual	GC(%)
Con_1_pass.fastq.gz	FASTQ	RNA	5436236	6712453520	350	1234.8	154196	702	1009	1570	1490	6541	61.55	21.17	12.89	44.73
Con_2_pass.fastq.gz	FASTQ	RNA	5062957	6206517929	350	1225.9	127836	681	957	1537	1489	7191	61.03	19.31	12.89	44.56
Con_3_pass.fastq.gz	FASTQ	RNA	6331949	7364362902	350	1163	20399	669	920	1454	1386	6888	60.9	20.5	12.85	44.43
KD_1_pass.fastq.gz	FASTQ	RNA	7272938	7350169339	350	1010.6	66222	652	839	1180	1076	6073	60.47	19.2	12.82	44.52
KD_2_pass.fastq.gz	FASTQ	RNA	7077471	7127651502	350	1007.1	32564	630	818	1171	1083	6705	60.25	19.75	12.76	44.46
KD_3_pass.fastq.gz	FASTQ	RNA	6637730	6717593446	350	1012	71299	640	827	1180	1083	6314	60.86	20.36	12.86	44.63
OE_1_pass.fastq.gz	FASTQ	RNA	7334555	6458497497	350	880.6	47652	584	738	1024	930	5474	59.93	19.94	12.7	44.24
OE_2_pass.fastq.gz	FASTQ	RNA	8361154	7132546365	350	853.1	95157	577	730	994	898	5303	59.81	19.08	12.72	44.77
OE_3_pass.fastq.gz	FASTQ	RNA	7095891	7574274276	350	1067.4	66180	648	893	1329	1225	6013	62.83	19.71	13.09	44.74
